# Supplementary material for: Multi-site-mediated entwining of the linear WIR-motif around WIPI β-propellers for autophagy
Source: Nat Commun. 2020 Jun 1;11:2702. doi: 10.1038/s41467-020-16523-y (PMC7264293; doi:10.1038/s41467-020-16523-y)
Supplement: Supplementary file 3 — Source Data [file 41467_2020_16523_MOESM3_ESM.xls]

## Sheet: Figure 3f
Figure 3f	anti-GFP
Figure 3f	anti-Flag
Figure 3f	anti-GFP
Figure 3f	anti-β-actin

## Sheet: Figure 4b
Figure 4b	LC3-positive structures per cell
		Control	WT	V1381Q	T1382Q	I1389Q	Y1395A	F1396A
	1	18	8	27	33	22	10	33
	2	17	6	45	39	32	30	17
	3	29	4	43	13	31	20	18
	4	29	8	37	38	33	12	28
	5	32	18	32	42	22	31	17
	6	25	16	12	16	28	40	23
	7	32	10	17	25	18	48	52
	8	21	5	27	36	35	16	23
	9	17	9	33	30	23	45	13
	10	30	8	43	23	20	22	17
	11	24	17	15	21	19	17	43
	12	23	12	52	25	20	48	33
	13	26	9	36	30	41	27	15
	14	25	10	35	33	33	36	32
	15	23	12	31	18	35	41	15
	16	28	13	15	26	29	20	31
	17	19	22	16	25	25	21	23
	18	17	5	14	24	23	23	12
	19	32	7	25	33	33	53	21
	20	21	10	17	20	10	52	43
	21	18	13	21	39	20	25	16
	22	22	23	33	23	22	24	26
	23	16	18	20	33	17	42	30
	24	23	17	33	12	10	30	32
	25	31	18	32	22	25	15	18
	mean	23.92	11.92	28.44	27.16	25.04	29.92	25.24
	n	25	25	25	25	25	25	25
	SEM	1.04448	1.05667	2.16154	1.63137	1.53204	2.55056	2.03354
	P value (with WT)	2.9789e-10		1.92532e-08	1.78906e-09	1.83337e-08	6.38351e-08	7.30779e-07

## Sheet: Supplementary Figure 8b
Supplementary Figure 8b	LC3-positive structures per cell
	no bafilomycin A1 treatment									with bafilomycin A1 treatment
	data set 1									data set 1
		Control	WT	V1381Q	T1382Q	I1389Q	Y1395A	F1396A			Control	WT	V1381Q	T1382Q	I1389Q	Y1395A	F1396A
	1	18	8	27	33	22	10	33		1	25	60	57	30	63	40	72
	2	17	6	45	39	32	30	17		2	26	57	52	62	42	38	47
	3	29	4	43	13	31	20	18		3	25	73	80	78	46	45	40
	4	29	8	37	38	33	12	28		4	27	141	38	38	47	39	59
	5	32	18	32	42	22	31	17		5	38	46	51	37	36	38	37
	6	25	16	12	16	28	40	23		6	19	55	47	75	38	57	45
	7	32	10	17	25	18	48	52		7	21	50	49	87	86	28	65
	8	21	5	27	36	35	16	23		8	39	48	52	45	93	85	53
	mean	25.375	9.375	30	30.25	27.625	25.875	26.375		mean	27.5	66.25	53.25	56.5	56.375	46.25	52.25
	data set 2									data set 2
		Control	WT	V1381Q	T1382Q	I1389Q	Y1395A	F1396A			Control	WT	V1381Q	T1382Q	I1389Q	Y1395A	F1396A
	1	17	9	33	30	23	45	13		1	40	56	46	34	48	52	59
	2	30	8	43	23	20	22	17		2	16	64	52	39	46	45	51
	3	24	17	15	21	19	17	43		3	21	59	50	61	45	49	66
	4	23	12	52	25	20	48	33		4	20	68	77	103	102	39	47
	5	26	9	36	30	41	27	15		5	32	54	43	62	58	38	46
	6	25	10	35	33	33	36	32		6	31	72	92	48	42	65	55
	7	23	12	31	18	35	41	15		7	32	75	40	69	52	57	52
	8	28	13	15	26	29	20	31		8	19	89	85	45	66	65	55
	mean	24.5	11.25	32.5	25.75	27.5	32	24.875		mean	26.375	67.125	60.625	57.625	57.375	51.25	53.875
	data set 3									data set 3
		Control	WT	V1381Q	T1382Q	I1389Q	Y1395A	F1396A			Control	WT	V1381Q	T1382Q	I1389Q	Y1395A	F1396A
	1	19	22	16	25	25	21	23		1	22	87	32	52	71	56	56
	2	17	5	14	24	23	23	12		2	42	100	46	53	29	48	37
	3	32	7	25	33	33	53	21		3	32	85	48	35	56	45	73
	4	21	10	17	20	10	52	43		4	37	57	64	63	47	35	53
	5	18	13	21	39	20	25	16		5	23	90	37	58	57	68	45
	6	22	23	33	23	22	24	26		6	22	58	66	49	51	47	36
	7	16	18	20	33	17	42	30		7	9	56	57	45	48	81	60
	8	23	17	33	12	10	30	32		8	27	65	40	81	36	49	47
	9	31	18	32	22	25	15	18		9	20	77	78	69	86	58	53
	mean	22.1111	14.7778	23.4444	25.6667	20.5556	31.6667	24.5556		mean	26	75	52	56.1111	53.4444	54.1111	51.1111
	Increment of LC3-positive structures per cell
		Control	WT	V1381Q	T1382Q	I1389Q	Y1395A	F1396A
	data set 1	2.125	56.875	23.25	26.25	28.75	20.375	25.875
	data set 2	1.875	55.875	28.125	31.875	29.875	19.25	29
	data set 3	3.88889	60.2222	28.5556	30.4444	32.8889	22.4444	26.5556
	mean	2.62963	57.6574	26.6435	29.5231	30.5046	20.6898	27.1435
	SD	0.896261	1.85898	2.40601	2.38701	1.74736	1.32299	1.34181
	P value (with WT)	5.66327e-05		0.000197875	0.000273025	0.000116435	4.8231e-05	9.27728e-05
